# Supplementary material for: Toward a mechanistic understanding of trophic structure: inferences from simulating stable isotope ratios
Source: Mar Biol. 2018 Aug 23;165(9):147. doi: 10.1007/s00227-018-3405-0 (PMC6132504; doi:10.1007/s00227-018-3405-0)
Supplement: Supplementary file 1 — Supplementary material 1 (XLSX 27 kb) [file 227_2018_3405_MOESM1_ESM.xlsx]

## Sheet: Sheet1
Natural abundance stable isotope ratios poorly predict food web structure but models containing an explicit description of fractionation could help validate ecosystem systems dynamic models
Kevin J Flynn1*, Aditee Mitra1, Antonio Bode2
1 Wallace Building, Swansea University, Singleton Park, Swansea SA2 8PP, UK
2 Instituto Español de Oceanografía (IEO), Centro Oceanográfico de A Coruña, Apdo. 130, 15080 A Coruña, Spain
Model Iso17 22nd March 2018
					Definitions for state variables have the syntax: {initial value}, +{input} -{output}
			Name	Variable Type	Definition	Documentation
			DA	state variable	{init_DA} +G_DA -L_DA	Ammonium mgN/m3
			DAN15	state variable	{DA*InitR_D15N/(1+InitR_D15N)} +G_DAN15 -L_DAN15	DA (ammonium) as 15N mg 15N/m3
			DN	state variable	{Ex_DN} +G_DN -L_DN	Nitrate mgN/m3
			DN15	state variable	{DN*InitR_D15N/(1+InitR_D15N)} +G_DN15 -L_DN15	DN (nitrate) as 15N mg 15N/m3
			P1N	state variable	{Init_P1} +G_P1 -L_P1	Phytoplankton mgN/m3 assumed to have an ESD of 10um
			P1N15	state variable	{P1N*InitR_D15N/(1+InitR_D15N)} +G_P1N15 -L_P1N15	P1N (phytoplankton) as 15N mg 15N/m3
			TL_P1	state variable	1	Trophic level of P1
			TL_X	state variable	{1} +TLin_X -TLout_X	Trophic level of X (detritus)
			TL_Z1	state variable	{2} +TLinZ1 -TLout_Z1	Trophic level of Z1
			TL_Z2	state variable	{3} +TLin_Z2 -TLout_Z2	Trophic level of Z2
			TL_Z3	state variable	{4} +TLinZ3 - TLout_Z3	Trophic level of Z3
			TL_Z4	state variable	{5} +TLin_Z4 -TLout_Z4	Trophic level of Z4
			XN	state variable	{init_X} +G_XN -L_XN	Detritus mgN/m3 material assumed to have an ESD of 100um
			XN15	state variable	{XN*InitR_D15N/(1+InitR_D15N)} +G_XN15 -LXN15	XN (detritus) as 15N mg 15N/m3
			Z1N	state variable	{Init_Z1} +G_Z1N -L_Z1N	Z1 mgN/m3 microzooplankton assumed to have an ESD of 50um
			Z1N15	state variable	{Z1N*InitR_D15N/(1+InitR_D15N)} +G_Z1N15 -L_Z1N15	Z1 as 15N mg 15N/m3
			Z2N	state variable	{Init_Z2} +G_Z2N -L_Z2N	Z2 mgN/m3 mesozooplankton assumed to have an ESD of 200um
			Z2N15	state variable	{Z2N*InitR_D15N/(1+InitR_D15N)} +G_Z2N15 -L_Z2N15	Z2 as 15N mg 15N/m3
			Z3N	state variable	{Init_Z3} +G_Z3N -L_Z3N	Z3 mgN/m3 mesozooplankton assumed to have an ESD of 1000um
			Z3N15	state variable	{Z3N*InitR_D15N/(1+InitR_D15N)} +G_Z3N15 -L_Z3N15	Z3 as 15N mg 15N/m3
			Z4N	state variable	{Init_Z4} +G_Z4N -L_Z4N	Z4 mgN/m3 mesozooplankton assumed to have an ESD of 2000um
			Z4N15	state variable	{Z4N*InitR_D15N/(1+InitR_D15N)} +G_Z4N15 -L_Z4N15	Z4 as 15N mg 15N/m3
			a_DAas	constant	1.015	Isotope fractionation for ammonium assimilation plants is 9-19, microbes is 14-20 Robinson 2001
			a_DNas	constant	1.009	Isotope fractionation for nitrate assimilation
			a_Mort	constant	1	Isotope fractionation for mortality
			a_Nas	constant	1	Isotope fractionation for N-assimilation
			a_NH4reg	constant	1.003	Isotope fractionation for ammonium regeneration E for decompositon 0-5 Robinson 2001 WAS 1.009
			a_Pred	constant	1	Isotope fractionation for predation
			a_Void	constant	1	Isotope fractionation for voiding
			a_W	constant	1	Isotope fractionation for dilution
			AE_Z1	constant	0.7	Assimilation efficiency for Z1
			AE_Z2	constant	0.6	Assimilation efficiency for Z2
			AE_Z3	constant	0.5	Assimilation efficiency for Z3
			AE_Z4	constant	0.4	Assimilation efficiency for Z4
			B_Xuse	constant	0.1	Proportion of X converted to DA by bacterial activity per day dl
			bres_Z1	constant	0.05	Basal respiration cost for Z1 d-1
			bres_Z2	constant	0.05	Basal respiration cost for Z2 d-1
			bres_Z3	constant	0.05	Basal respiration cost for Z3 d-1
			bres_Z4	constant	0.01	Basal respiration cost for Z4 d-1
			close_Z4	constant	0	Closure constant for Z4
			dil	constant	0.05	Transfer (washout, dilution) rate in/out of mixed layer d-1
			Ex_DN	constant	20*14	Nitrate concentration below mixed layer (external to system) mgN/m3
			frac_mortDA	constant	0.5	Fraction of Z corpses converted to DA (ammonium) within system dl
			Gm_Z1	constant	4	Maximum grazing rate by Z1 N/N/d
			Gm_Z2	constant	3	Maximum grazing rate by Z2 N/N/d
			Gm_Z3	constant	3	Maximum grazing rate by Z3 N/N/d
			Gm_Z4	constant	1	Maximum grazing rate by Z4 N/N/d
			IM_Z1	constant	0.1	Inherent death rate of Z1 when starving d-1
			IM_Z2	constant	0.025	Inherent death rate of Z2 when starving d-1
			IM_Z3	constant	0.025	Inherent death rate of Z3 when starving d-1
			IM_Z4	constant	0.025	Inherent death rate of Z4 when starving d-1
			init_DA	constant	14*0.1	Initial DA concentration mgN/m3
			Init_P1	constant	1	Initial P1 biomass abundance mgN/m3
			init_X	constant	1e-06	Initial detritus abundance mgN/m3
			Init_Z1	constant	0.01	Initial Z1 biomass abundance mgN/m3
			Init_Z2	constant	0.02	Initial Z2 biomass abundance mgN/m3
			Init_Z3	constant	0.01	Initial Z3 biomass abundance mgN/m3
			Init_Z4	constant	0.0025	Initial Z4 biomass abundance mgN/m3
			InitR_D15N	constant	0.3709/100	Initial value of 15N:14N
			KDA_P1	constant	0.5*14	Kt for ammonium assimilation by P1 mgN/m3
			KDN_P1	constant	2*14	Kt for nitrate assimilation by P1 mgN/m3
			KP_Z1	constant	0.081	Z1 capture of P slope N/N/d/(mgN/m3)
			KP_Z2	constant	0.0346	Z2 capture of P slope N/N/d/(mgN/m3)
			KP_Z3	constant	0.0213	Z3 capture of P slope N/N/d/(mgN/m3)
			KP_Z4	constant	0.0011	Z4 capture of P slope N/N/d/(mgN/m3)
			KX_Z1	constant	0.0213	Z1 capture of X slope N/N/d/(mgN/m3)
			KX_Z2	constant	0.0048	Z2 capture of X slope N/N/d/(mgN/m3)
			KX_Z3	constant	0.0025	Z3 capture of X slope N/N/d/(mgN/m3)
			KX_Z4	constant	0.0011	Z4 capture of X slope N/N/d/(mgN/m3)
			KZ1_Z1	constant	0.0142	Z1 capture of Z1 slope N/N/d/(mgN/m3)
			KZ1_Z2	constant	0.052	Z2 capture of Z1 slope N/N/d/(mgN/m3)
			KZ1_Z3	constant	0.0253	Z3 capture of Z1 slope N/N/d/(mgN/m3)
			KZ1_Z4	constant	0.0057	Z4 capture of Z1 slope N/N/d/(mgN/m3)
			KZ2_Z1	constant	0	Z1 capture of Z2 slope N/N/d/(mgN/m3)
			KZ2_Z2	constant	0	Z2 capture of Z2 slope N/N/d/(mgN/m3)
			KZ2_Z3	constant	0.0048	Z3 capture of Z2 slope N/N/d/(mgN/m3)
			KZ2_Z4	constant	0.0134	Z4 capture of Z2 slope N/N/d/(mgN/m3)
			KZ3_Z1	constant	0	Z1 capture of Z3 slope N/N/d/(mgN/m3)
			KZ3_Z2	constant	0	Z2 capture of Z3 slope N/N/d/(mgN/m3)
			KZ3_Z3	constant	0	Z3 capture of Z3 slope N/N/d/(mgN/m3)
			KZ3_Z4	constant	0.0181	Z4 capture of Z3 slope N/N/d/(mgN/m3)
			KZ4_Z1	constant	0	Z1 capture of Z4 slope N/N/d/(mgN/m3)
			KZ4_Z2	constant	0	Z2 capture of Z4 slope N/N/d/(mgN/m3)
			KZ4_Z3	constant	0	Z3 capture of Z4 slope N/N/d/(mgN/m3)
			KZ4_Z4	constant	0	Z4 capture of Z4 slope N/N/d/(mgN/m3)
			maxdr_P1	constant	0.1	Maximum death rate of P1 when fully stressed d-1
			res_Z1	constant	0.2	Metabolic respiration cost, linked to assimilation, for Z1 N/N
			res_Z2	constant	0.2	Metabolic respiration cost, linked to assimilation, for Z2 N/N
			res_Z3	constant	0.2	Metabolic respiration cost, linked to assimilation, for Z3 N/N
			res_Z4	constant	0.2	Metabolic respiration cost, linked to assimilation, for Z4 N/N
			Rstd	constant	0.0036765	Atmospheric ratio standard for 15N:14N
			umax_P1	constant	2*0.693	Max P1 growth rate d-1
			B_UX_DA	auxiliary	XN*B_Xuse	Bacterial conversion of detritus to DA mgN/m3/d
			BDA_UXN15	auxiliary	B_UX_DA/(1/(R_X/a_Void)+1)	Bacterial conversion of XN15 to DAN15 mg 15N/m3/d
			D_P1	auxiliary	P1N*death_P1*IF((P1N>0), 1, 0)	P1 population death mgN/m3/d
			D_P1N15	auxiliary	D_P1/(1/(R_P1/a_W)+1)	Loss of D_P1 15N mgn 15N/m3/d
			d15_DA	auxiliary	1000*((DAN15/(DAN15+DAN14)-Rstd)/Rstd)	d15N for ammonium
			d15_DN	auxiliary	1000*((DN15/(DN15+DN14)-Rstd)/Rstd)	d15N for nitrate
			d15_P1	auxiliary	1000*((P1N15/(P1N15+P1N14)-Rstd)/Rstd)	d15N for P1
			d15_X	auxiliary	1000*((XN15/(XN15+XN14)-Rstd)/Rstd)	d15N for detritus
			d15_Z1	auxiliary	1000*((Z1N15/(Z1N15+Z1N14)-Rstd)/Rstd)	d15N for Z1
			d15_Z2	auxiliary	1000*((Z2N15/(Z2N15+Z2N14)-Rstd)/Rstd)	d15N for Z2
			d15_Z3	auxiliary	1000*((Z3N15/(Z3N15+Z3N14)-Rstd)/Rstd)	d15N for Z3
			d15_Z4	auxiliary	1000*((Z4N15/(Z4N15+Z4N14)-Rstd)/Rstd)	d15N for Z4
			DAN14	auxiliary	DA-DAN15	Ammonium as 14N mg 14N/m3
			DAN15u_P1	auxiliary	DAu_P1/(1/(R_DA/a_DAas)+1)	Uptake of ammonium 15N to P1 mg 15N/m3/d
			DAu_P1	auxiliary	G_P1N*(1-f)	Uptake of ammonium to P1 mgN/m3/d
			death_P1	auxiliary	maxdr_P1*(1-health_P)*IF((health_P>0), 1, 0)	Operative death rate of P1, increasing as health declines (d-1)
			DN14	auxiliary	DN-DN15	Nitrate as 14N mg 14N/m3
			DN15u_P1	auxiliary	DNu_P1/(1/(R_DN/a_DNas)+1)	Uptake of 15N nitrate by P1 mg 15N/m3/d
			DNu_P1	auxiliary	G_P1N*f	Uptake of nitrate by P1 mgN/m3/d
			f	auxiliary	TfDN_P1/(TfDN_P1+TDA_P1)	f ratio of N-source use by P1
			fUP1_Z1	auxiliary	MIN(Gm_Z1*sumU_Z1/(sumU_Z1+KI_Z1),sumU_Z1)*U_P1_Z1/sumU_Z1	Realised capture of P1 by Z1 N/N/d
			fUP1_Z2	auxiliary	MIN(Gm_Z2*sumU_Z2/(sumU_Z2+KI_Z2),sumU_Z2)*U_P1_Z2/sumU_Z2	Realised capture of P1 by Z2 N/N/d
			fUP1_Z3	auxiliary	MIN(Gm_Z3*sumU_Z3/(sumU_Z3+KI_Z3),sumU_Z3)*U_P1_Z3/sumU_Z3	Realised capture of P1 by Z3 N/N/d
			fUP1_Z4	auxiliary	MIN(Gm_Z4*sumU_Z4/(sumU_Z4+KI_Z4),sumU_Z4)*U_P1_Z4/sumU_Z4	Realised capture of P1 by Z4 N/N/d
			fUX_Z1	auxiliary	MIN(Gm_Z1*sumU_Z1/(sumU_Z1+KI_Z1),sumU_Z1)*U_X_Z1/sumU_Z1	Realised capture of X by Z1 N/N/d
			fUX_Z2	auxiliary	MIN(Gm_Z2*sumU_Z2/(sumU_Z2+KI_Z2),sumU_Z2)*U_X_Z2/sumU_Z2	Realised capture of X by Z2 N/N/d
			fUX_Z3	auxiliary	MIN(Gm_Z3*sumU_Z3/(sumU_Z3+KI_Z3),sumU_Z3)*U_X_Z3/sumU_Z3	Realised capture of X by Z3 N/N/d
			fUX_Z4	auxiliary	MIN(Gm_Z4*sumU_Z4/(sumU_Z4+KI_Z4),sumU_Z4)*U_X_Z4/sumU_Z4	Realised capture of X by Z4 N/N/d
			fUZ1_Z1	auxiliary	MIN(Gm_Z1*sumU_Z1/(sumU_Z1+KI_Z1),sumU_Z1)*U_Z1_Z1/sumU_Z1	Realised capture of Z1 by Z1 N/N/d
			fUZ1_Z2	auxiliary	MIN(Gm_Z2*sumU_Z2/(sumU_Z2+KI_Z2),sumU_Z2)*U_Z1_Z2/sumU_Z2	Realised capture of Z1 by Z2 N/N/d
			fUZ1_Z3	auxiliary	MIN(Gm_Z3*sumU_Z3/(sumU_Z3+KI_Z3),sumU_Z3)*U_Z1_Z3/sumU_Z3	Realised capture of Z1 by Z3 N/N/d
			fUZ1_Z4	auxiliary	MIN(Gm_Z4*sumU_Z4/(sumU_Z4+KI_Z4),sumU_Z4)*U_Z1_Z4/sumU_Z4	Realised capture of Z1 by Z4 N/N/d
			fUZ2_Z1	auxiliary	MIN(Gm_Z1*sumU_Z1/(sumU_Z1+KI_Z1),sumU_Z1)*U_Z2_Z1/sumU_Z1	Realised capture of Z2 by Z1 N/N/d
			fUZ2_Z2	auxiliary	MIN(Gm_Z2*sumU_Z2/(sumU_Z2+KI_Z2),sumU_Z2)*U_Z2_Z2/sumU_Z2	Realised capture of Z2 by Z2 N/N/d
			fUZ2_Z3	auxiliary	MIN(Gm_Z3*sumU_Z3/(sumU_Z3+KI_Z3),sumU_Z3)*U_Z2_Z3/sumU_Z3	Realised capture of Z2 by Z3 N/N/d
			fUZ2_Z4	auxiliary	MIN(Gm_Z4*sumU_Z4/(sumU_Z4+KI_Z4),sumU_Z4)*U_Z2_Z4/sumU_Z4	Realised capture of Z2 by Z4 N/N/d
			fUZ3_Z1	auxiliary	MIN(Gm_Z1*sumU_Z1/(sumU_Z1+KI_Z1),sumU_Z1)*U_Z3_Z1/sumU_Z1	Realised capture of Z3 by Z1 N/N/d
			fUZ3_Z2	auxiliary	MIN(Gm_Z2*sumU_Z2/(sumU_Z2+KI_Z2),sumU_Z2)*U_Z3_Z2/sumU_Z2	Realised capture of Z3 by Z2 N/N/d
			fUZ3_Z3	auxiliary	MIN(Gm_Z3*sumU_Z3/(sumU_Z3+KI_Z3),sumU_Z3)*U_Z3_Z3/sumU_Z3	Realised capture of Z3 by Z3 N/N/d
			fUZ3_Z4	auxiliary	MIN(Gm_Z4*sumU_Z4/(sumU_Z4+KI_Z4),sumU_Z4)*U_Z3_Z4/sumU_Z4	Realised capture of Z3 by Z4 N/N/d
			fUZ4_Z1	auxiliary	MIN(Gm_Z1*sumU_Z1/(sumU_Z1+KI_Z1),sumU_Z1)*U_Z4_Z1/sumU_Z1	Realised capture of Z4 by Z1 N/N/d
			fUZ4_Z2	auxiliary	MIN(Gm_Z2*sumU_Z2/(sumU_Z2+KI_Z2),sumU_Z2)*U_Z4_Z2/sumU_Z2	Realised capture of Z4 by Z2 N/N/d
			fUZ4_Z3	auxiliary	MIN(Gm_Z3*sumU_Z3/(sumU_Z3+KI_Z3),sumU_Z3)*U_Z4_Z3/sumU_Z3	Realised capture of Z4 by Z3 N/N/d
			fUZ4_Z4	auxiliary	MIN(Gm_Z4*sumU_Z4/(sumU_Z4+KI_Z4),sumU_Z4)*U_Z4_Z4/sumU_Z4	Realised capture of Z4 by Z4 N/N/d
			G_DA	auxiliary	B_UX_DA+VDA_Z1+VDA_Z2+VDA_Z3+VDA_Z4+mortDA_Z1+mortDA_Z2+mortDA_Z3+mortDA_Z4	Gain of DA (ammonium) from regeneration processes mgN/m3/d
			G_DAN15	auxiliary	BDA_UXN15+VDA_Z1N15+VDA_Z2N15+VDA_Z3N15+VDA_Z4N15+mortDA_Z1N15+mortDA_Z2N15+mortDA_Z3N15+mortDA_Z4N15	Gain of DA 15N mg 15N/m3/d
			G_DN	auxiliary	Ex_DN*dil	Gain of DN (nitrate) brought in via mixing mgN/m3/d
			G_DN15	auxiliary	G_DN/(1/(InitR_D15N/a_W)+1)	Gain of DN 15N mg 15N/m3/d
			G_P1N	auxiliary	P1N*u_P1	Gain of P1 mgN/m3/d
			G_P1N15	auxiliary	DN15u_P1+DAN15u_P1	Gain of P1 15N mg 15N/m3/d
			G_XN	auxiliary	VX_Z1+VX_Z2+VX_Z3+VX_Z4+mortX_Z1+mortX_Z2+mortX_Z3+mortX_Z4+D_P1	Gain of X (detritus) mgN/m3/d
			G_XN15	auxiliary	VX_Z1N15+VX_Z2N15+mortN15_X+VX_Z3N15+VX_Z4N15+D_P1N15	Gain of X 15N mg 15N/m3/d
			G_Z1N	auxiliary	UP1_Z1+UX_Z1+UZ1_Z1+UZ2_Z1+UZ3_Z1+UZ4_Z1	Sum of prey captures by Z1 mgN/m3/d
			G_Z1N15	auxiliary	UP1_Z1N15+UX_Z1N15+UZ1_Z1N15+UZ2_Z1N15+UZ3_Z1N15+UZ4_Z1N15	Prey 15N entering Z1N15 mg 15N/m3/d
			G_Z2N	auxiliary	UP1_Z2+UX_Z2+UZ1_Z2+UZ2_Z2+UZ3_Z2+UZ4_Z2	Sum of prey captures by Z2 mgN/m3/d
			G_Z2N15	auxiliary	UP1_Z2N15+UX_Z2N15+UZ1_Z2N15+UZ2_Z2N15+UZ3_Z2N15+UZ4_Z2N15	Prey 15N entering Z2N15 mg 15N/m3/d
			G_Z3N	auxiliary	UP1_Z3+UX_Z3+UZ1_Z3+UZ2_Z3+UZ3_Z3+UZ4_Z3	Sum of prey captures by Z3 mgN/m3/d
			G_Z3N15	auxiliary	UP1_Z3N15+UX_Z3N15+UZ1_Z3N15+UZ2_Z3N15+UZ3_Z3N15+UZ4_Z3N15	Prey 15N entering Z3N15 mg 15N/m3/d
			G_Z4N	auxiliary	UP1_Z4+UX_Z4+UZ1_Z4+UZ2_Z4+UZ3_Z4+UZ4_Z4	Sum of prey captures by Z4 mgN/m3/d
			G_Z4N15	auxiliary	UP1_Z4N15+UX_Z4N15+UZ1_Z4N15+UZ2_Z4N15+UZ3_Z4N15+UZ4_Z4N15	Prey 15N entering Z4N15 mg 15N/m3/d
			GR_Z1	auxiliary	G_Z1N15/(G_Z1N-G_Z1N15)	15N/14N for prey entering Z1
			GR_Z2	auxiliary	G_Z2N15/(G_Z2N-G_Z2N15)	15N/14N for prey into Z2
			GR_Z3	auxiliary	G_Z3N15/(G_Z3N-G_Z3N15)	15N/14N for prey into Z3
			GR_Z4	auxiliary	G_Z4N15/(G_Z4N-G_Z4N15)	15N/14N for prey into Z4
			graz_P1	auxiliary	UP1_Z1+UP1_Z2+UP1_Z3+UP1_Z4	Grazing losses on P1 mgN/m3/d
			graz_P1N15	auxiliary	graz_P1/(1/(R_P1/a_Pred)+1)	Fractionated loss of P1-N15 through grazing
			gro_Z1	auxiliary	(G_Z1N-VDA_Z1-VX_Z1)/Z1N	N-specific growth rate of Z1 (d-1)
			gro_Z2	auxiliary	(G_Z2N-VDA_Z2-VX_Z2)/Z2N	N-specific growth rate of Z2 (d-1)
			gro_Z3	auxiliary	(G_Z3N-VDA_Z3-VX_Z3)/Z3N	N-specific growth rate of Z3 (d-1)
			gro_Z4	auxiliary	(G_Z4N-VDA_Z4-VX_Z4)/Z4N	N-specific growth rate of Z4 (d-1)
			health_P	auxiliary	u_P1/umax_P1	Phytoplankton (P1) health (dl)
			IavgUTL_X	auxiliary	(ITL_Z1*(1-AE_Z1)+ITL_Z2*(1-AE_Z2)+ITL_Z3*(1-AE_Z3)+ITL_Z4*(1-AE_Z4)+TL_Z1*mortX_Z1+TL_Z2*mortX_Z2+TL_Z3*mortX_Z3+TL_Z4*mortX_Z4)/sumUX_Z	Intermediate in trophic position of detritus TL*mgN/m2/d / mgN/m2/d = TL
			IavgUTL_Z1	auxiliary	1+ITL_Z1/G_Z1N	Instantaneous trophic level of Z1
			IavgUTL_Z2	auxiliary	1+ITL_Z2/G_Z2N	Instantaneous trophic level of Z2
			IavgUTL_Z3	auxiliary	1+ITL_Z3/G_Z3N	Instantaneous trophic level of Z3
			IavgUTL_Z4	auxiliary	1+ITL_Z4/G_Z4N	Instantaneous trophic level of Z4
			ITL_Z1	auxiliary	(UP1_Z1*TL_P1+UZ1_Z1*TL_Z1+UZ2_Z1*TL_Z2+UZ3_Z1*TL_Z3+UZ4_Z1*TL_Z4+UX_Z1*TL_X)	Intermediate for computing TL for Z1 TL*mgN/m2/d
			ITL_Z2	auxiliary	(UP1_Z2*TL_P1+UZ1_Z2*TL_Z1+UZ2_Z2*TL_Z2+UZ3_Z2*TL_Z3+UZ4_Z2*TL_Z4+UX_Z2*TL_X)	Intermediate for computing TL for Z2 TL*mgN/m2/d
			ITL_Z3	auxiliary	(UP1_Z3*TL_P1+UZ1_Z3*TL_Z1+UZ2_Z3*TL_Z2+UZ3_Z3*TL_Z3+UZ4_Z3*TL_Z4+UX_Z3*TL_X)	Intermediate for computing TL for Z3 TL*mgN/m2/d
			ITL_Z4	auxiliary	(UP1_Z4*TL_P1+UZ1_Z4*TL_Z1+UZ2_Z4*TL_Z2+UZ3_Z4*TL_Z3+UZ4_Z4*TL_Z4+UX_Z4*TL_X)	Intermediate for computing TL for Z4 TL*mgN/m2/d
			KI_Z1	auxiliary	Gm_Z1/4	Half saturation for satiation feedback control on grazing by Z1 N/N/d
			KI_Z2	auxiliary	Gm_Z2/4	Half saturation for satiation feedback control on grazing by Z2 N/N/d
			KI_Z3	auxiliary	Gm_Z3/4	Half saturation for satiation feedback control on grazing by Z3 N/N/d
			KI_Z4	auxiliary	Gm_Z4/4	Half saturation for satiation feedback control on grazing by Z4 N/N/d
			L_DA	auxiliary	W_DA+UDA_P1	Loss of DA mgN/m3/d
			L_DAN15	auxiliary	W_DA/(1/(R_DA/a_W)+1)+DAN15u_P1	Loss from DAN15 mg 15N/m3/d
			L_DN	auxiliary	W_DN+UDN_P1	Loss of DN through dilution and usage mgN/m3/d
			L_DN15	auxiliary	W_DN/(1/(R_DN/a_W)+1)+DN15u_P1	Loss from DNN15 mg 15N/m3/d
			L_P1N	auxiliary	W_P1+graz_P1+D_P1	Loss in P1 from washout, grazing and death mgN/m3/d
			L_P1N15	auxiliary	graz_P1N15+W_P1N15+D_P1N15	Loss from P1N15 mg 15N/m3/d
			L_XN	auxiliary	W_XN+B_UX_DA+totU_XN	Loss of detritus (X) from washout, conversion by bacteria to ammonium, and by consumption mgN/m3/d
			L_XN15	auxiliary	BDA_UXN15+W_XN15+totU_XN15	Loss from XN15 mg 15N/m3/d
			L_Z1N	auxiliary	totPred_Z1+VDA_Z1+VX_Z1+W_Z1N+mort_Z1	Loss of Z1 from washout, voiding, regeneration, predation and death mgN/m3/d
			L_Z1N15	auxiliary	W_Z1N15+VDA_Z1N15+VX_Z1N15+totPred_Z1N15+mort_Z1N15	Loss from Z1N15 mg 15N/m3/d
			L_Z2N	auxiliary	totPred_Z2+VDA_Z2+VX_Z2+W_Z2N+mort_Z2	Loss of Z2 from washout, voiding, regeneration, predation and death, mgN/m3/d
			L_Z2N15	auxiliary	W_Z2N15+VDA_Z2N15+VX_Z2N15+totPred_Z2N15+mort_Z2N15	Loss from Z2N15 mg 15N/m3/d
			L_Z3N	auxiliary	VX_Z3+totPred_Z3+VDA_Z3+W_Z3N+mort_Z3	Loss of Z3 from washout, voiding, regeneration, predation and death, mgN/m3/d
			L_Z3N15	auxiliary	W_Z3N15+VDA_Z3N15+VX_Z3N15+totPred_Z3N15+mort_Z3N15	Loss from Z3N15 mg 15N/m3/d
			L_Z4N	auxiliary	VX_Z4+totPred_Z4+VDA_Z4+W_Z4+mort_Z4	Loss of Z4 from washout, voiding, regeneration, predation and death, mgN/m3/d
			L_Z4N15	auxiliary	W_Z4N15+VDA_Z4N15+VX_Z4N15+totPred_Z4N15+mort_Z4N15	Loss from Z4N15 mg 15N/m3/d
			mort_Z1	auxiliary	IF((gro_Z1<0), 1, 0)*IM_Z1*Z1N	Mortality of Z1 mgN/m3/d
			mort_Z1N15	auxiliary	mort_Z1/(1/(R_Z1/a_Mort)+1)	Mortality of Z1 in terms of 15N mg 15N/m3/d
			mort_Z2	auxiliary	IF((gro_Z2<0), 1, 0)*IM_Z2*Z2N	Mortality of Z2 mgN/m3/d
			mort_Z2N15	auxiliary	mort_Z2/(1/(R_Z2/a_Mort)+1)	Mortality of Z2 in terms of 15N mg 15N/m3/d
			mort_Z3	auxiliary	IF((gro_Z3<0), 1, 0)*IM_Z3*Z3N	Mortality of Z3 mgN/m3/d
			mort_Z3N15	auxiliary	mort_Z3/(1/(R_Z3/a_Mort)+1)	Mortality of Z3 in terms of 15N mg 15N/m3/d
			mort_Z4	auxiliary	close_Z4*(Z4N^2)+IF((gro_Z4<0), 1, 0)*IM_Z4*Z4N	Mortality of Z4 including through closure mgN/m3/d
			mort_Z4N15	auxiliary	mort_Z4/(1/(R_Z4/a_Mort)+1)	Mortality of Z4 in terms of 15N mg 15N/m3/d
			mortDA_Z1	auxiliary	mort_Z1*frac_mortDA	Z1 mortality converted to ammonium mgN/m3/d
			mortDA_Z1N15	auxiliary	mortDA_Z1/(1/(R_Z1/a_NH4reg)+1)	Fraction of Z1 mortality converted to ammonium-15N mg 15N/m3/d
			mortDA_Z2	auxiliary	mort_Z2*frac_mortDA	Z2 mortality converted to ammonium mgN/m3/d
			mortDA_Z2N15	auxiliary	mortDA_Z2/(1/(R_Z2/a_NH4reg)+1)	Fraction of Z2 mortality converted to ammonium-15N mg 15N/m3/d
			mortDA_Z3	auxiliary	mort_Z3*frac_mortDA	Z3 mortality converted to ammonium mgN/m3/d
			mortDA_Z3N15	auxiliary	mortDA_Z3/(1/(R_Z3/a_NH4reg)+1)	Fraction of Z3 mortality converted to ammonium-15N mg 15N/m3/d
			mortDA_Z4	auxiliary	mort_Z4*frac_mortDA	Z4 mortality converted to ammonium mgN/m3/d
			mortDA_Z4N15	auxiliary	mortDA_Z4/(1/(R_Z4/a_NH4reg)+1)	Fraction of Z4 mortality converted to ammonium-15N mg 15N/m3/d
			mortN15_X	auxiliary	(mort_Z1N15-mortDA_Z1N15)+(mort_Z2N15-mortDA_Z2N15)+(mort_Z3N15-mortDA_Z3N15)+(mort_Z4N15-mortDA_Z4N15)	Zooplankton mortality contributing to detritus as 15N mg 15N/m3/d
			mortX_Z1	auxiliary	mort_Z1*(1-frac_mortDA)	Contribution of Z1 mortality to detritus mgN/m3/d
			mortX_Z2	auxiliary	mort_Z2*(1-frac_mortDA)	Contribution of Z2 mortality to detritus mgN/m3/d
			mortX_Z3	auxiliary	mort_Z3*(1-frac_mortDA)	Contribution of Z3 mortality to detritus mgN/m3/d
			mortX_Z4	auxiliary	mort_Z4*(1-frac_mortDA)	Contribution of Z4 mortality to detritus mgN/m3/d
			N_X	auxiliary	(D_P1+sumUX_Z)/XN	N-specific input to detritus N/N/d
			N_Z1	auxiliary	G_Z1N/Z1N*AE_Z1	N-specific input to TL_Z1 N/N/d
			N_Z2	auxiliary	G_Z2N/Z2N*AE_Z2	N-specific input to TL_Z2 N/N/d
			N_Z3	auxiliary	G_Z3N/Z3N*AE_Z3	N-specific input to TL_Z3 N/N/d
			N_Z4	auxiliary	G_Z4N/Z4N*AE_Z4	N-specific input to TL_Z4 N/N/d
			P1N14	auxiliary	P1N-P1N15	P1 as 14N mg 14N/m3
			R_DA	auxiliary	DAN15/DAN14	15N:14N isotope ratio in ammonium
			R_DN	auxiliary	DN15/DN14	15N:14N isotope ratio in nitrate
			R_P1	auxiliary	P1N15/P1N14	15N:14N isotope ratio in P1
			R_X	auxiliary	XN15/XN14	15N:14N isotope ratio in detritus
			R_Z1	auxiliary	Z1N15/Z1N14	15N:14N isotope ratio in Z1
			R_Z2	auxiliary	Z2N15/Z2N14	15N:14N isotope ratio in Z2
			R_Z3	auxiliary	Z3N15/Z3N14	15N:14N isotope ratio in Z3
			R_Z4	auxiliary	Z4N15/Z4N14	15N:14N isotope ratio in Z4
			sumU_Z1	auxiliary	U_P1_Z1+U_X_Z1+U_Z1_Z1+U_Z2_Z1+U_Z3_Z1+U_Z4_Z1	Sum of potential food capture for Z1 N/N/d
			sumU_Z2	auxiliary	U_P1_Z2+U_X_Z2+U_Z1_Z2+U_Z2_Z2+U_Z3_Z2+U_Z4_Z2	Sum of potential food capture for Z2 N/N/d
			sumU_Z3	auxiliary	U_P1_Z3+U_X_Z3+U_Z1_Z3+U_Z2_Z3+U_Z3_Z3+U_Z4_Z3	Sum of potential food capture for Z3 N/N/d
			sumU_Z4	auxiliary	U_P1_Z4+U_X_Z4+U_Z1_Z4+U_Z2_Z4+U_Z3_Z4+U_Z4_Z4	Sum of potential food capture for Z4 N/N/d
			sumUX_Z	auxiliary	G_Z1N*(1-AE_Z1)+G_Z2N*(1-AE_Z2)+G_Z3N*(1-AE_Z3)+G_Z4N*(1-AE_Z4)+mortX_Z1+mortX_Z2+mortX_Z3+mortX_Z4	Sum of zooplankton contibution to X from voided material (hence (1-AE)) and from mortality mgN/m3/d
			sysN	auxiliary	DA+DN+P1N+XN+Z1N+Z2N+Z3N+Z4N	System total N mgN/m3
			sysN15	auxiliary	DAN15+DN15+P1N15+XN15+Z1N15+Z2N15+Z3N15+Z4N15	System 15N mg 15N/m3
			TavgTL_X	auxiliary	(IavgUTL_X*sumUX_Z+TL_P1*D_P1)/(sumUX_Z+D_P1)	Average TL of material contributing to detritus from Z activity and P death
			TDA_P1	auxiliary	DA/(DA+KDA_P1)*IF((DA>0), 1, 0)	Quotient for potential for ammonium to meet N-needs by P1
			TDN_P1	auxiliary	DN/(DN+KDN_P1)*IF((DN>0), 1, 0)	Quotient for potential for nitrate to meet N-needs by P1
			TfDN_P1	auxiliary	IF(((TDA_P1+TDN_P1)<1), 1, 0)*TDN_P1+IF(((TDA_P1+TDN_P1)>=1), 1, 0)*(1-TDA_P1)	Quotient for functional usage of nitrate (as top-up for ammonium supply)
			TLin_X	auxiliary	TavgTL_X*N_X	Input to TL_X
			TLin_Z1	auxiliary	IavgUTL_Z1*N_Z1	Input to TL_Z1
			TLin_Z2	auxiliary	IavgUTL_Z2*N_Z2	Input to TL_Z2
			TLin_Z3	auxiliary	IavgUTL_Z3*N_Z3	Input to TL_Z3
			TLin_Z4	auxiliary	IavgUTL_Z4*N_Z4	Input to TL_Z4
			TLout_X	auxiliary	TL_X*N_X	Output to TL_X
			TLout_Z1	auxiliary	TL_Z1*N_Z1	Output to TL_Z1
			TLout_Z2	auxiliary	TL_Z2*N_Z2	Output to TL_Z2
			TLout_Z3	auxiliary	TL_Z3*N_Z3	Output to TL_Z3
			TLout_Z4	auxiliary	TL_Z4*N_Z4	Output to TL_Z4
			totPred_Z1	auxiliary	UZ1_Z1+UZ1_Z2+UZ1_Z3+UZ1_Z4	Total losses of Z1 through predation mgN/m3/d
			totPred_Z1N15	auxiliary	totPred_Z1/(1/(R_Z1/a_Pred)+1)	Total losses of Z1 15N through predation mg 15N/m3/d
			totPred_Z2	auxiliary	UZ2_Z1+UZ2_Z2+UZ2_Z3+UZ2_Z4	Total losses of Z2 through predation mgN/m3/d
			totPred_Z2N15	auxiliary	totPred_Z2/(1/(R_Z2/a_Pred)+1)	Total losses of Z2 15N through predation mg 15N/m3/d
			totPred_Z3	auxiliary	UZ3_Z1+UZ3_Z2+UZ3_Z3+UZ3_Z4	Total losses of Z3 through predation mgN/m3/d
			totPred_Z3N15	auxiliary	totPred_Z3/(1/(R_Z3/a_Pred)+1)	Total losses of Z3 15N through predation mg 15N/m3/d
			totPred_Z4	auxiliary	UZ4_Z1+UZ4_Z2++UZ4_Z3+UZ4_Z4	Total losses of Z4 through predation mgN/m3/d
			totPred_Z4N15	auxiliary	totPred_Z4/(1/(R_Z4/a_Pred)+1)	Total losses of Z4 15N through predation mg 15N/m3/d
			totU_XN	auxiliary	UX_Z1+UX_Z2+UX_Z3+UX_Z4	Total consumption of detritus by zooplankton mgN/m3/d
			totU_XN15	auxiliary	UX_Z1N15+UX_Z2N15+UX_Z3N15+UX_Z4N15	Total consumption of detrital 15N by zooplankton mg 15N/m3/d
			u_P1	auxiliary	umax_P1*UN_P1	Realised growth rate of phytoplankton N/N/d
			U_P1_Z1	auxiliary	P1N*KP_Z1*IF((P1N>0), 1, 0)	Z1 capture potential on P1 N/N/d
			U_P1_Z2	auxiliary	P1N*KP_Z2*IF((P1N>0), 1, 0)	Z2 capture potential on P1 N/N/d
			U_P1_Z3	auxiliary	P1N*KP_Z3*IF((P1N>0), 1, 0)	Z3 capture potential on P1 N/N/d
			U_P1_Z4	auxiliary	P1N*KP_Z4*IF((P1N>0), 1, 0)	Z4 capture potential on P1 N/N/d
			U_X_Z1	auxiliary	XN*KX_Z1*IF((XN>0), 1, 0)	Z1 capture potential on X N/N/d
			U_X_Z2	auxiliary	XN*KX_Z2*IF((XN>0), 1, 0)	Z2 capture potential on X N/N/d
			U_X_Z3	auxiliary	XN*KX_Z3*IF((XN>0), 1, 0)	Z3 capture potential on X N/N/d
			U_X_Z4	auxiliary	XN*KX_Z4*IF((XN>0), 1, 0)	Z4 capture potential on X N/N/d
			U_Z1_Z1	auxiliary	Z1N*KZ1_Z1*IF((Z1N>0), 1, 0)	Z1 capture potential on Z1 N/N/d
			U_Z1_Z2	auxiliary	Z1N*KZ1_Z2*IF((Z1N>0), 1, 0)	Z2 capture potential on Z1 N/N/d
			U_Z1_Z3	auxiliary	Z1N*KZ1_Z3*IF((Z1N>0), 1, 0)	Z3 capture potential on Z1 N/N/d
			U_Z1_Z4	auxiliary	Z1N*KZ1_Z4*IF((Z1N>0), 1, 0)	Z4 capture potential on Z1 N/N/d
			U_Z2_Z1	auxiliary	Z2N*KZ2_Z1*IF((Z2N>0), 1, 0)	Z1 capture potential on Z2 N/N/d
			U_Z2_Z2	auxiliary	Z2N*KZ2_Z2*IF((Z2N>0), 1, 0)	Z2 capture potential on Z2 N/N/d
			U_Z2_Z3	auxiliary	Z2N*KZ2_Z3*IF((Z2N>0), 1, 0)	Z3 capture potential on Z2 N/N/d
			U_Z2_Z4	auxiliary	Z2N*KZ2_Z4*IF((Z2N>0), 1, 0)	Z4 capture potential on Z2 N/N/d
			U_Z3_Z1	auxiliary	Z3N*KZ3_Z1*IF((Z3N>0), 1, 0)	Z1 capture potential on Z3 N/N/d
			U_Z3_Z2	auxiliary	Z3N*KZ3_Z2*IF((Z3N>0), 1, 0)	Z2 capture potential on Z3 N/N/d
			U_Z3_Z3	auxiliary	Z3N*KZ3_Z3*IF((Z3N>0), 1, 0)	Z3 capture potential on Z3 N/N/d
			U_Z3_Z4	auxiliary	Z3N*KZ3_Z4*IF((Z3N>0), 1, 0)	Z4 capture potential on Z3 N/N/d
			U_Z4_Z1	auxiliary	Z4N*KZ4_Z1*IF((Z4N>0), 1, 0)	Z1 capture potential on Z4 N/N/d
			U_Z4_Z2	auxiliary	Z4N*KZ4_Z2*IF((Z4N>0), 1, 0)	Z2 capture potential on Z4 N/N/d
			U_Z4_Z3	auxiliary	Z4N*KZ4_Z3*IF((Z4N>0), 1, 0)	Z3 capture potential on Z4 N/N/d
			U_Z4_Z4	auxiliary	Z4N*KZ4_Z4*IF((Z4N>0), 1, 0)	Z4 capture potential on Z4 N/N/d
			UDA_P1	auxiliary	(u_P1*(1-f))*P1N	Uptake of ammonium by P1 mgN/m3/d
			UDN_P1	auxiliary	(u_P1*f)*P1N	Uptake of nitrate by P1 mgN/m3/d
			UN_P1	auxiliary	TDA_P1+TfDN_P1	Quotient for potential for ammonium+nitrate uptake to meet N-needs by P1 dl
			UP1_Z1	auxiliary	Z1N*fUP1_Z1	Consumption by Z1 of P1 mgN/m3/d
			UP1_Z1N15	auxiliary	UP1_Z1/(1/(R_P1/a_Pred)+1)	Consumption by Z1 of P1 15N mg 15N/m3/d
			UP1_Z2	auxiliary	Z2N*fUP1_Z2	Consumption by Z2 of P1 mgN/m3/d
			UP1_Z2N15	auxiliary	UP1_Z2/(1/(R_P1/a_Pred)+1)	Consumption by Z2 of P1 15N mg 15N/m3/d
			UP1_Z3	auxiliary	Z3N*fUP1_Z3	Consumption by Z3 of P1 mgN/m3/d
			UP1_Z3N15	auxiliary	UP1_Z3/(1/(R_P1/a_Pred)+1)	Consumption by Z3 of P1 15N mg 15N/m3/d
			UP1_Z4	auxiliary	Z4N*fUP1_Z4	Consumption by Z4 of P1 mgN/m3/d
			UP1_Z4N15	auxiliary	UP1_Z4/(1/(R_P1/a_Pred)+1)	Consumption by Z4 of P1 15N mg 15N/m3/d
			UX_Z1	auxiliary	Z1N*fUX_Z1	Consumption by Z1 of X mgN/m3/d
			UX_Z1N15	auxiliary	UX_Z1/(1/(R_X/a_Pred)+1)	Consumption by Z1 of X 15N mg 15N/m3/d
			UX_Z2	auxiliary	Z2N*fUX_Z2	Consumption by Z2 of X mgN/m3/d
			UX_Z2N15	auxiliary	UX_Z2/(1/(R_X/a_Pred)+1)	Consumption by Z2 of X 15N mg 15N/m3/d
			UX_Z3	auxiliary	Z3N*fUX_Z3	Consumption by Z3 of X mgN/m3/d
			UX_Z3N15	auxiliary	UX_Z3/(1/(R_X/a_Pred)+1)	Consumption by Z3 of X 15N mg 15N/m3/d
			UX_Z4	auxiliary	Z4N*fUX_Z4	Consumption by Z4 of X mgN/m3/d
			UX_Z4N15	auxiliary	UX_Z4/(1/(R_X/a_Pred)+1)	Consumption by Z4 of X 15N mg 15N/m3/d
			UZ1_Z1	auxiliary	Z1N*fUZ1_Z1	Consumption by Z1 of Z1 mgN/m3/d
			UZ1_Z1N15	auxiliary	UZ1_Z1/(1/(R_Z1/a_Pred)+1)	Consumption by Z1 of Z1 15N mg 15N/m3/d
			UZ1_Z2	auxiliary	Z2N*fUZ1_Z2	Consumption by Z2 of Z1 mgN/m3/d
			UZ1_Z2N15	auxiliary	UZ1_Z2/(1/(R_Z1/a_Pred)+1)	Consumption by Z2 of Z1 15N mg 15N/m3/d
			UZ1_Z3	auxiliary	Z3N*fUZ1_Z3	Consumption by Z3 of Z1 mgN/m3/d
			UZ1_Z3N15	auxiliary	UZ1_Z3/(1/(R_Z1/a_Pred)+1)	Consumption by Z3 of Z1 15N mg 15N/m3/d
			UZ1_Z4	auxiliary	Z4N*fUZ1_Z4	Consumption by Z4 of Z1 mgN/m3/d
			UZ1_Z4N15	auxiliary	UZ1_Z4/(1/(R_Z1/a_Pred)+1)	Consumption by Z4 of Z1 15N mg 15N/m3/d
			UZ2_Z1	auxiliary	Z1N*fUZ2_Z1	Consumption by Z1 of Z2 mgN/m3/d
			UZ2_Z1N15	auxiliary	UZ2_Z1/(1/(R_Z2/a_Pred)+1)	Consumption by Z1 of Z2 15N mg 15N/m3/d
			UZ2_Z2	auxiliary	Z2N*fUZ2_Z2	Consumption by Z2 of Z2 mgN/m3/d
			UZ2_Z2N15	auxiliary	UZ2_Z2/(1/(R_Z2/a_Pred)+1)	Consumption by Z2 of Z2 15N mg 15N/m3/d
			UZ2_Z3	auxiliary	Z3N*fUZ2_Z3	Consumption by Z3 of Z2 mgN/m3/d
			UZ2_Z3N15	auxiliary	UZ2_Z3/(1/(R_Z2/a_Pred)+1)	Consumption by Z3 of Z2 15N mg 15N/m3/d
			UZ2_Z4	auxiliary	Z4N*fUZ2_Z4	Consumption by Z4 of Z2 mgN/m3/d
			UZ2_Z4N15	auxiliary	UZ2_Z4/(1/(R_Z2/a_Pred)+1)	Consumption by Z4 of Z2 15N mg 15N/m3/d
			UZ3_Z1	auxiliary	Z1N*fUZ3_Z1	Consumption by Z1 of Z3 mgN/m3/d
			UZ3_Z1N15	auxiliary	UZ3_Z1/(1/(R_Z3/a_Pred)+1)	Consumption by Z1 of Z3 15N mg 15N/m3/d
			UZ3_Z2	auxiliary	Z2N*fUZ3_Z2	Consumption by Z2 of Z3 mgN/m3/d
			UZ3_Z2N15	auxiliary	UZ3_Z2/(1/(R_Z3/a_Pred)+1)	Consumption by Z2 of Z3 15N mg 15N/m3/d
			UZ3_Z3	auxiliary	Z3N*fUZ3_Z3	Consumption by Z3 of Z3 mgN/m3/d
			UZ3_Z3N15	auxiliary	UZ3_Z3/(1/(R_Z3/a_Pred)+1)	Consumption by Z3 of Z3 15N mg 15N/m3/d
			UZ3_Z4	auxiliary	Z4N*fUZ3_Z4	Consumption by Z4 of Z3 mgN/m3/d
			UZ3_Z4N15	auxiliary	UZ3_Z4/(1/(R_Z3/a_Pred)+1)	Consumption by Z4 of Z3 15N mg 15N/m3/d
			UZ4_Z1	auxiliary	Z1N*fUZ4_Z1	Consumption by Z1 of Z4 mgN/m3/d
			UZ4_Z1N15	auxiliary	UZ4_Z1/(1/(R_Z4/a_Pred)+1)	Consumption by Z1 of Z4 15N mg 15N/m3/d
			UZ4_Z2	auxiliary	Z2N*fUZ4_Z2	Consumption by Z2 of Z4 mgN/m3/d
			UZ4_Z2N15	auxiliary	UZ4_Z2/(1/(R_Z4/a_Pred)+1)	Consumption by Z2 of Z4 15N mg 15N/m3/d
			UZ4_Z3	auxiliary	Z3N*fUZ4_Z3	Consumption by Z3 of Z4 mgN/m3/d
			UZ4_Z3N15	auxiliary	UZ4_Z3/(1/(R_Z4/a_Pred)+1)	Consumption by Z3 of Z4 15N mg 15N/m3/d
			UZ4_Z4	auxiliary	Z4N*fUZ4_Z4	Consumption by Z4 of Z4 mgN/m3/d
			UZ4_Z4N15	auxiliary	UZ4_Z4/(1/(R_Z4/a_Pred)+1)	Consumption by Z4 of Z4 15N mg 15N/m3/d
			VDA_Z1	auxiliary	Z1N*bres_Z1+(G_Z1N-VX_Z1)*res_Z1	Release of DA by Z1 mgN/m3/d
			VDA_Z1N15	auxiliary	VDA_Z1/(1/(R_Z1/a_NH4reg)+1)	Release of DA 15N by Z1 mg 15N/m3/d
			VDA_Z2	auxiliary	Z2N*bres_Z2+(G_Z2N-VX_Z2)*res_Z2	Release of DA by Z2 mgN/m3/d
			VDA_Z2N15	auxiliary	VDA_Z2/(1/(R_Z2/a_NH4reg)+1)	Release of DA 15N by Z2 mg 15N/m3/d
			VDA_Z3	auxiliary	Z3N*bres_Z3+(G_Z3N-VX_Z3)*res_Z3	Release of DA by Z3 mgN/m3/d
			VDA_Z3N15	auxiliary	VDA_Z3/(1/(R_Z3/a_NH4reg)+1)	Release of DA 15N by Z3 mg 15N/m3/d
			VDA_Z4	auxiliary	Z4N*bres_Z4+(G_Z4N-VX_Z4)*res_Z4	Release of DA by Z4 mgN/m3/d
			VDA_Z4N15	auxiliary	VDA_Z4/(1/(R_Z4/a_NH4reg)+1)	Release of DA 15N by Z4 mg 15N/m3/d
			VX_Z1	auxiliary	G_Z1N*(1-AE_Z1)	Z1 voiding of ingested material mgN/m3/d
			VX_Z1N15	auxiliary	VX_Z1/(1/(GR_Z1/a_Void)+1)	Z1 voiding of ingested 15N material mg 15N/m3/d
			VX_Z2	auxiliary	G_Z2N*(1-AE_Z2)	Z2 voiding of ingested material mgN/m3/d
			VX_Z2N15	auxiliary	VX_Z2/(1/(GR_Z2/a_Void)+1)	Z2 voiding of ingested 15N material mg 15N/m3/d
			VX_Z3	auxiliary	G_Z3N*(1-AE_Z3)	Z3 voiding of ingested material mgN/m3/d
			VX_Z3N15	auxiliary	VX_Z3/(1/(GR_Z3/a_Void)+1)	Z3 voiding of ingested 15N material mg 15N/m3/d
			VX_Z4	auxiliary	G_Z4N*(1-AE_Z4)	Z4 voiding of ingested material mgN/m3/d
			VX_Z4N15	auxiliary	VX_Z4/(1/(GR_Z4/a_Void)+1)	Z4 voiding of ingested 15N material mg 15N/m3/d
			W_DA	auxiliary	DA*dil	Wash out of ammonium mgN/m3/d
			W_DN	auxiliary	DN*dil	Wash out of nitrate mgN/m3/d
			W_P1	auxiliary	P1N*dil	Wash out of P1 mgN/m3/d
			W_P1N15	auxiliary	W_P1/(1/(R_P1/a_W)+1)	Wash out of P1 15N mg 15N/m3/d
			W_XN	auxiliary	XN*dil	Wash out of X mgN/m3/d
			W_XN15	auxiliary	W_XN/(1/(R_X/a_W)+1)	Wash out of X 15N mg 15N/m3/d
			W_Z1N	auxiliary	Z1N*dil	Wash out of Z1 mgN/m3/d
			W_Z1N15	auxiliary	W_Z1N/(1/(R_Z1/a_W)+1)	Wash out of Z1 15N mg 15N/m3/d
			W_Z2N	auxiliary	Z2N*dil	Wash out of Z2 mgN/m3/d
			W_Z2N15	auxiliary	W_Z2N/(1/(R_Z2/a_W)+1)	Wash out of Z2 15N mg 15N/m3/d
			W_Z3N	auxiliary	Z3N*dil	Wash out of Z3 mgN/m3/d
			W_Z3N15	auxiliary	W_Z3N/(1/(R_Z3/a_W)+1)	Wash out of Z3 15N mg 15N/m3/d
			W_Z4	auxiliary	Z4N*dil	Wash out of Z3 mgN/m3/d
			W_Z4N15	auxiliary	W_Z4/(1/(R_Z4/a_W)+1)	Wash out of Z4 15N mg 15N/m3/d
			XN14	auxiliary	XN-XN15	Detritus as 14N mg 14N/m3
			Z1N14	auxiliary	Z1N-Z1N15	Z1 as 14N mg 14N/m3
			Z2N14	auxiliary	Z2N-Z2N15	Z2 as 14N mg 14N/m3
			Z3N14	auxiliary	Z3N-Z3N15	Z3 as 14N mg 14N/m3
			Z4N14	auxiliary	Z4N-Z4N15	Z3 as 14N mg 14N/m3
